# Supplementary material for: A Clinical Prediction Model for Genetic Risk in Children with GDD/ID: A Retrospective Study
Source: Pediatr Rep. 2025 Dec 19;18(1):1. doi: 10.3390/pediatric18010001 (PMC12821521; doi:10.3390/pediatric18010001)
Supplement: Supplementary file 1 [file pediatrrep-18-00001-s001.zip]

Archive with 1 entries (1 files):
- pediatrrep-3964785-supplementary.pdf
